# Supplementary material for: Quantification of Fluid Volume and Distribution in the Paediatric Colon via Magnetic Resonance Imaging
Source: Pharmaceutics. 2021 Oct 19;13(10):1729. doi: 10.3390/pharmaceutics13101729 (PMC8540766; doi:10.3390/pharmaceutics13101729)
Supplement: Supplementary file 1 [file pharmaceutics-13-01729-s001.zip]

Archive with 1 entries (1 files):
- pharmaceutics-1393638-supplementary.pdf
